# Supplementary material for: Integrated Metabolomics and Transcriptomics Analyses Identify Key Amino Acid Metabolic Mechanisms in Lacticaseibacillus paracasei SMN-LBK
Source: Foods. 2025 Feb 21;14(5):730. doi: 10.3390/foods14050730 (PMC11899468; doi:10.3390/foods14050730)
Supplement: Supplementary file 1 [file foods-14-00730-s001.zip]

Archive with 1 entries (1 files):
- foods-3452482-supplementary.pdf
